# Supplementary material for: Automation of Measurements for Personalized Medical Appliances by Means of CAD Software—Application in Robin Sequence Orthodontic Appliances
Source: Bioengineering (Basel). 2022 Dec 6;9(12):773. doi: 10.3390/bioengineering9120773 (PMC9774752; doi:10.3390/bioengineering9120773)
Supplement: Supplementary file 1 [file bioengineering-09-00773-s001.zip]

Archive with 2 entries (1 files):
- supplementary/
- supplementary/TPP_Rhino_video.mp4
